# Supplementary material for: Genomic analysis of pathogenic isolates of Vibrio cholerae from eastern Democratic Republic of the Congo (2014-2017)
Source: PLoS Negl Trop Dis. 2020 Apr 20;14(4):e0007642. doi: 10.1371/journal.pntd.0007642 (PMC7192507; doi:10.1371/journal.pntd.0007642)
Supplement: S1 Appendix — (XLS) [file pntd.0007642.s001.xls]

## Sheet: result
Strain	N reads (* 10^6)	N50	N contigs	N contigs > 1000	Genome Length	GC %
CTMA_1402	1.07	235840	160	51	4051355	47.49
CTMA_1403	0.57	325783	84	48	4048351	47.47
CTMA_1404	0.74	325783	178	55	4087027	47.53
CTMA_1405	0.37	246545	85	48	4053126	47.48
CTMA_1406	0.3	292317	97	54	4046973	47.47
CTMA_1407	0.25	246539	102	57	4048835	47.48
CTMA_1408	0.28	235499	109	64	4044267	47.51
CTMA_1409	0.42	299662	96	52	4045524	47.48
CTMA_1410	0.43	325783	90	51	4045109	47.48
CTMA_1411	0.59	134559	168	82	4062990	47.56
CTMA_1412	0.54	303608	82	50	4046748	47.47
CTMA_1413	0.51	163932	120	76	4024968	47.57
CTMA_1414	0.57	216026	109	68	4046147	47.5
CTMA_1415	0.24	246716	92	53	4042092	47.48
CTMA_1416	0.77	246717	163	66	4072489	47.56
CTMA_1417	1.11	351659	160	37	4078201	47.56
CTMA_1418	0.73	350799	116	44	4058756	47.49
CTMA_1419	1.18	350800	369	41	4105177	47.46
CTMA_1420	0.57	350800	81	46	4046780	47.48
CTMA_1421	1.05	325783	205	43	4081249	47.45
CTMA_1422	0.6	350800	263	47	4087634	47.56
CTMA_1423	0.43	246717	83	53	4029119	47.48
CTMA_1424	1.3	325783	241	54	4116994	47.66
CTMA_1425	0.83	326515	278	54	4123033	47.68
CTMA_1426	0.69	351655	230	50	4102548	47.68
CTMA_1427	0.64	246717	140	50	4065405	47.53
CTMA_1428	0.82	325783	86	47	4047376	47.49
CTMA_1429	0.69	303454	104	46	4049505	47.48
CTMA_1430	0.72	246717	224	54	4104226	47.65
CTMA_1431	0.91	303612	88	46	4048043	47.48
CTMA_1432	0.89	351142	205	39	4089214	47.45
CTMA_1433	0.34	351659	276	57	4121439	47.66
CTMA_1434	0.64	246717	126	48	4061230	47.52
CTMA_1435	0.84	350800	220	47	4094682	47.64
CTMA_1436	1.21	350800	86	41	4048291	47.48
CTMA_1437	0.38	124892	182	101	4021818	47.58
CTMA_1438	0.65	172394	129	71	4042557	47.51
CTMA_1439	0.36	135045	133	83	4035512	47.53
CTMA_1440	0.29	85412	191	100	3830891	47.78
CTMA_1442	0.35	246745	138	62	4043726	47.48
CTMA_1443	0.31	62699	528	152	4041811	47.52
CTMA_1444	0.23	133264	286	89	4048302	47.49
CTMA_1445	0.3	229119	187	70	4039385	47.51
CTMA_1446	0.26	242141	187	77	4027314	47.55
CTMA_1447	0.35	299366	105	50	4049348	47.49
CTMA_1448	0.44	303612	98	50	4045877	47.48
CTMA_1449	0.35	100539	333	102	4040059	47.52
CTMA_1450	0.34	303608	109	55	4033887	47.47
CTMA_1451	0.28	108628	163	108	4015275	47.56
CTMA_1452	1.66	350800	123	41	4057063	47.49
CTMA_1453	0.39	117511	156	93	4038910	47.53
CTMA_1454	2.05	303608	192	58	4083128	47.61
CTMA_1455	2.05	299366	113	52	4046080	47.48
CTMA_1456	1.16	303613	130	48	4056450	47.52
CTMA_1457	0.9	118907	185	71	3835247	47.73
CTMA_1458	1.09	143661	166	58	3810389	47.63
CTMA_1459	0.28	103145	144	77	3836611	47.71
CTMA_1460	0.94	183772	93	50	4049529	47.48
CTMA_1461	1.24	246717	215	55	4090704	47.6
CTMA_1462	1.4	246717	110	51	4051542	47.49
CTMA_1463	0.66	350800	124	39	4070643	47.55
CTMA_1464	0.79	350800	203	49	4104932	47.66
CTMA_1465	0.75	303613	140	47	4057027	47.5
CTMA_1466	0.73	350800	121	40	4064911	47.52
CTMA_1467	0.84	350800	108	41	4054364	47.49
CTMA_1468	1.05	302112	125	49	4048473	47.49
CTMA_1469	1.27	299366	130	50	4059014	47.51
CTMA_1470	1.75	246542	168	56	4052935	47.51
CTMA_1471	1.03	303599	155	53	4064105	47.55
CTMA_1472	1.34	303613	213	50	4102132	47.64
CTMA_1473	1.46	303608	204	55	4086248	47.58
CTMA_1474	1.46	303613	102	46	4052068	47.49
CTMA_1475	1.13	246545	206	58	4082516	47.61
CTMA_1476	1.02	174233	128	54	4054800	47.48
CTMA_1477	0.95	144531	185	53	3844972	47.68
CTMA_1478	4.03	246545	120	43	4051135	47.48
CTMA_1479	1.03	235838	151	49	4066065	47.45
CTMA_1480	1.15	153091	155	70	4050346	47.5
